# Supplementary material for: Unmasking Racial, Ethnic, and Socioeconomic Disparities in United States Chordoma Clinical Trials: Systematic Review
Source: Cancers (Basel). 2025 Jan 12;17(2):225. doi: 10.3390/cancers17020225 (PMC11763698; doi:10.3390/cancers17020225)
Supplement: Supplementary file 1 [file cancers-17-00225-s001.zip]

Archive with 2 entries (2 files):
- Supplementary materials - US Chordoma clinical trials disparity.pdf
- Supplementary materials --- PRISMA checklist.pdf
